# Supplementary material for: Global Landscapes of the Na+/H+ Antiporter (NHX) Family Members Uncover their Potential Roles in Regulating the Rapeseed Resistance to Salt Stress
Source: Int J Mol Sci. 2020 May 12;21(10):3429. doi: 10.3390/ijms21103429 (PMC7279160; doi:10.3390/ijms21103429)
Supplement: Supplementary file 1 [file ijms-21-03429-s001.zip]

Archive with 3 entries (2 files):
- ijms-795488-for publish supplementary/
- ijms-795488-for publish supplementary/Supplementary Figures.docx
- ijms-795488-for publish supplementary/Supplementary Tables.docx
